# Supplementary material for: Establishment of a Markerless Mutation Delivery System in Bacillus subtilis Stimulated by a Double-Strand Break in the Chromosome
Source: PLoS One. 2013 Nov 25;8(11):e81370. doi: 10.1371/journal.pone.0081370 (PMC3839881; doi:10.1371/journal.pone.0081370)
Supplement: Table S1 — Primers used in this study. (XLS) [file pone.0081370.s001.xls]

## Sheet: Sheet1
Table S1. Primers used in this study
Primer	Sequence (5’-3’)
pSS-P1	ACACAGACGTCTCACATATGACTAGTAGATCTCTTAAGTTCGAACTCGAGCCATGGAAAGGATTTTTCGCTACGCTCA
pSS-P2	TTCGTGGTTTTTCAATGCAAGAAGGATATGGATCTGGAGCTGT
pSS-P3	ACAGCTCCAGATCCATATCCTTCTTGCATTGAAAAACCACGAA
pSS-P4	ACTCAGCATGCATTACCCTGTTATCCCTAACTTTACGTCTCCACAGAATG
pST-P1	CACTAGACGTCGCGCTTACTTCATGGTGGA
pST-P2	CAGCTCATATGTGTCCCATCAACAATTACACAC
pST-P3	CTAGAGTCGACTGAACATTCTGTGGAGACG
pST-P4	CTCTGGTACCCCTCTCTTCCATTGATGAACG
pST-P5	CTGGT AGATCT CTTCCTATTTTTCTAATA
pST-P6	TTCGGGAGGGCAGGGAA ATGAGTCAGAAAACA
pST-P7	TGTTTTCTGACTCAT TTCCCTGCCCTCCCGAA
pST-P8	CAGCT GTCGAC TTATTCATTCAGTTTTCG
pEBS-P1	ACCACAAGCTTTAATGGACGCAGCGCATCACA
pEBS-P2	CTCACTGCAGCGACCAAAACTATAAAACCT
pEBS-P3	ACACA GGATCC ATGCATCAAAAAAACCAGG
pEBS-P4	TCAGT CCATGG TTATTTCAGGAAAGTTTCGGAGG
pEBS-P5	TCTGGTACC TTATTTCAGGAAAGTTTCGGAGG
pEBS-P6	CGCCTGCAGCTAACTTATAGGGGTAACACTT
ccpN-Del-P1	TTCAAGGAATTATGGGCGAAAAGTA
ccpN-Del-P2	TTTGAGCGTAGCGAAAAATCCTATTAAGTGCTTTGCGGAATCCTGACATGGTGAG
ccpN-Del-P3	CTCACCATGTCAGGATTCCGCAAAGCACTTAATAGGATTTTTCGCTACGCTCAAA
ccpN-Del-P4	TTTCTATTAAGTGCTTTGCGGAATCCTGACATGGATTACCCTGTTATCCCTAAC
ccpN-Del-P5	TAGGGATAACAGGGTAATCCATGTCAGGATTCCGCAAAGCACTTAATAGAA
ccpN-Del-P6	TAGTTTATTCGTATCACACGAT
ccpN-Del-P7	AAGATGAAGCTGTGGCTGCGGCAGTT
ccpN-Del-P8	AGCCAAAAACCCAGGATAGAGCGTC
ccpN-Mut-P1	CCCGAGGCAATGAAAAAGTGCTGCG
ccpN-Mut-P2	AAATCCTATTAAGTGCTTTGCCATGGTGAGTATGGATAAATCCGGGCGCAATGTCG
ccpN-Mut-P3	CGACATTGCGCCCGGATTTATCCATACTCACCATGGCAAAGCACTTAATAGGATTT
ccpN-Mut-P4	TCTCGGGCGCGCCTCGAGGAATCCTGACATGGTGAGTATGGATAAATCCGGGCGCAAATTAC
ccpN-Mut-P5	GTAATTTGCGCCCGGATTTATCCATACTCACCATGTCAGGATTCCTCGAGGCGCGCCCGAGA
ccpN-Mut-P6	ATGGATAATATTTGCTGTTTCCTCAA
ccpN-Mut-P7	CTTGCTGATAAGGTTAGGAGAGTCAC
ccpN-Mut-P8	ACCTGGCAGCCGATCCGATCCACAATC
ileS-Mut-P1	ACACTGACGTCACTAGTCCGGAATCATGTAGATCAGC
ileS-Mut-P2	ACAGTCTCGAGCCAGGATGCGTAAAGCCTTC
ileS-Mut-P3	AGAGTCTGCAGGTCGACCACAGTAGGTTAGGACGTTCA
ileS-Mut-P4	ACAGTTCTAGAGGATCCAATTGCGGTCAGTTGATCA
20.5kb-Del-P1	GACATGCTCAGCAGGAACGAT
20.5kb-Del-P2	CCTTGGTGTATTAATAGTGCGCGCATTATTCATCAGACA
20.5kb-Del-P3	TGTCTGATGAATAATGCGC GCACTATTAATACACCAAGG
20.5kb-Del-P4	ACTAATGGGTGCTTTAGTTGAAAGGTTGACGAATATGGCAAG
20.5kb-Del-P5	CTTGCCATATTCGTCAACCTTTCAACTAAAGCACCCATTAGT
20.5kb-Del-P6	TCGTATGAGTATTGAAGCAAGAAAAGTTAGGGATAACAGGGTAAT
20.5kb-Del-P7	ATTACCCTGTTATCCCTAACTTTTCTTGCTTCAATACTCATACGA
20.5kb-Del-P8	CTTGCGGGGTGTTTTCTTAGA
20.5kb-Del-P9	AACTATGCTTCCAACAGCAA
20.5kb-Del-P10	GTTGGACTCAAGACGATAGTTACCGTAGGAGTGTTTGTTCCTTG
20.5kb-Del-P11	CAAGGAACAAACACTCCTACGGTAACTATCGTCTTGAGTCCAAC
20.5kb-Del-P12	CCTTGGTGTATTAATAGTGCATTACCCTGTTATCCCTAAAATGTGCGCGGAACCCCTATTTGTT
20.5kb-Del-P13	AACAAATAGGGGTTCCGCGCACATTTTAGGGATAACAGGGTAATGCACTATTAATACACCAAGG
20.5kb-Del-P14	AGGTTGACGAATATGGCAAG
20.5kb-Del-P15	ATGGATGAGCTAAAACAACC
20.5kb-Del-P16	TTAAACGACCATGTCAGCAACA
20.5kb-Del-P17	AGATCGACAGAGTTAAGTG
20.5kb-Del-P18	ATCCTCTTGATGTCGTATCTGT
75.9kb-Del-P1	AGGATGATGGCAGCTCTGCGGAAGA
75.9kb-Del-P2	AGGAGCGCCTCTTGCCAGGCTGGAATTAGTCCCATAACAGCTGCCATACC
75.9kb-Del-P3	GGTATGGCAGCTGTTATGGGACTAATTCCAGCCTGGCAAGAGGCGCTCCT
75.9kb-Del-P4	ACTAATGGGTGCTTTAGTTGAAGTAGGACGATTTAGAGAGGAAGA
75.9kb-Del-P5	TCTTCCTCTCTAAATCGTCCTACTTCAACTAAAGCACCCATTAGT
75.9kb-Del-P6	CTTGGAAGGATTGCTATTGGTGCTATTACCCTGTTATCCCTAACTTTACG
75.9kb-Del-P7	CGTAAAGTTAGGGATAACAGGGTAATAGCACCAATAGCAATCCTTCCAAG
75.9kb-Del-P8	AAATGGTGTTATGATTGAGCAGCAACGG
75.9kb-Del-P9	AAACTGCTCAATGGCGATTGCTGGA
75.9kb-Del-P10	GTTGGACTCAAGACGATAGTTACCGTGTATAGATGCCTTGCTGGAGTGAG
75.9kb-Del-P11	CTCACTCCAGCAAGGCATCTATACACGGTAACTATCGTCTTGAGTCCAAC
75.9kb-Del-P12	TAGGAGCGCCTCTTGCCAGGCTGGAAATTACCCTGTTATCCCTAAAATGTGCGCGGAACCCCTATTTGTT
75.9kb-Del-P13	AACAAATAGGGGTTCCGCGCACATTTTAGGGATAACAGGGTAATTTCCAGCCTGGCAAGAGGCGCTCCTA
75.9kb-Del-P14	TAGGACGATTTAGAGAGGAAGAGCCC
75.9kb-Del-P15	AAATCTGCCCTGCATCCGAGCA
75.9kb-Del-P16	TTCTTGAAAATCCGCTCCG
75.9kb-Del-P17	AACGTGGCGCGTCATTTTAGAA
75.9kb-Del-P18	CAATATGAAGCCGGGACTGGACCTT
RP-rrnA-F	CCTACGGGAGGCAGCAGTAG
RP-rrnA-B	GCGTTGCTCCGTCAGACTTT
RP-gapB-F	AGATGAACCGCTCGTTTCGA
RP-gapB-B	CCAGCACCTTTACTTTCCTGTCT
RP-pckA-F	GCCATCCGTCAGCCATTGTA
RP-pckA-B	CATCGCCTGCTCCTTCGTTA
